# Supplementary material for: New Variants of Squash Mosaic Viruses Detected in Human Fecal Samples
Source: Microorganisms. 2021 Jun 22;9(7):1349. doi: 10.3390/microorganisms9071349 (PMC8307838; doi:10.3390/microorganisms9071349)
Supplement: Supplementary file 1 [file microorganisms-09-01349-s001.zip]

Archive with 1 entries (1 files):
- microorganisms-1226188-supplementary.pdf
